# Supplementary material for: Discovery of Polyoxypregnane Derivatives From Aspidopterys obcordata With Their Potential Antitumor Activity
Source: Front Chem. 2022 Jan 5;9:799911. doi: 10.3389/fchem.2021.799911 (PMC8766633; doi:10.3389/fchem.2021.799911)
Supplement: Supplementary file 3 [file DataSheet2.ZIP]

Archive with 57 entries (48 files):
- spectra/
- spectra/b-9/
- spectra/b-9/bc.pdf
- spectra/b-9/C.pdf
- spectra/b-9/COSY.pdf
- spectra/b-9/H.pdf
- spectra/b-9/NOE.pdf
- spectra/b-9/qc.pdf
- spectra/e-2-1/
- spectra/e-2-1/BC.pdf
- spectra/e-2-1/C1.pdf
- spectra/e-2-1/COSY.pdf
- spectra/e-2-1/H1.pdf
- spectra/e-2-1/NOE.pdf
- spectra/e-2-1/QC.pdf
- spectra/e-2-2/
- spectra/e-2-2/BC.pdf
- spectra/e-2-2/C.pdf
- spectra/e-2-2/COSY.pdf
- spectra/e-2-2/H.pdf
- spectra/e-2-2/NOE.pdf
- spectra/e-2-2/QC.pdf
- spectra/e-3/
- spectra/e-3/BC.pdf
- spectra/e-3/C.pdf
- spectra/e-3/COSY.pdf
- spectra/e-3/H.pdf
- spectra/e-3/NOE.pdf
- spectra/e-3/QC.pdf
- spectra/e-5-1/
- spectra/e-5-1/BC.pdf
- spectra/e-5-1/C.pdf
- spectra/e-5-1/COSY.pdf
- spectra/e-5-1/H.pdf
- spectra/e-5-1/NOE.pdf
- spectra/e-5-1/QC.pdf
- spectra/e-6/
- spectra/e-6/BC.pdf
- spectra/e-6/C.pdf
- spectra/e-6/COSY.pdf
- spectra/e-6/H.pdf
- spectra/e-6/NOE.pdf
- spectra/e-6/QC.pdf
- spectra/e-7/
- spectra/e-7/BC.pdf
- spectra/e-7/C.pdf
- spectra/e-7/COSY.pdf
- spectra/e-7/H.pdf
- spectra/e-7/NOE.pdf
- spectra/e-7/QC.pdf
- spectra/h-1/
- spectra/h-1/BC.pdf
- spectra/h-1/C.pdf
- spectra/h-1/COSY.pdf
- spectra/h-1/H.pdf
- spectra/h-1/NOE.pdf
- spectra/h-1/QC.pdf
